# Supplementary material for: Nicotinamide restores tissue NAD+ and improves survival in rodent models of cardiac arrest
Source: PLoS One. 2023 Sep 15;18(9):e0291598. doi: 10.1371/journal.pone.0291598 (PMC10503771; doi:10.1371/journal.pone.0291598)
Supplement: S1 Data — (XLSX) [file pone.0291598.s002.xlsx]

## Sheet: fig1a
effect of NAM on NAD level in cardiomyocytes
	Baseline	IS	R15	NAM/R15
	45.6452	32.9735	39.6744	54.8259
	44.675	18.8087	18.5125	44.5729
	45.0839	28.9275	24.85	39.6206
Mean	45.1347	26.9033	27.6789	46.3398
SD	0.48707	7.29612	10.8609	7.75511

## Sheet: fig1b
Effect of NAM on cardiomyocyte contractile velocity
control cells							Mean	SD
Eq30'	100	100	100	100	100		100	0
Is5'	2.71739	1.12246	3.18021	3.18021	3.10345		2.66074	0.88108
Rep10'	19.0217	12.5565	28.2686	28.2686	4.13793		18.4507	10.4008
Rep60'	36.6848	28.5699	38.8693	35.6548	42.7586		36.5075	5.20622
Rep90'	35.0543	37.3424	38.2685	38.2685	47.2414		39.235	4.6645
Iso10'	55.9783	49.0637	44.523	44.523	58.6207		50.5417	6.50886
NAM treated cells							Mean	SD
Eq30	100	100	100	100	100		100	0
Is5	2.24215	4.07524	3.60656	3.59712	2.69058		3.24233	0.75117
R10	63.6771	31.348	62.9508	57.777	74.8879		58.1282	16.2191
R60	59.1928	47.6489	47.541	53.5971	70.852		55.7664	9.71562
R90	60.7085	48.2759	45.5738	60.0719	55.2242		53.9709	6.83985
Iso10	85.2018	80.2508	72.1312	93.5252	85.2018		83.2621	7.83935

## Sheet: fig2a
Effect of NAM on cardiac arrest 4h survival
survival min	1 (dead)	group
163	1	NS
240	0	NS
114	1	NS
240	0	NS
240	0	NS
151	1	NS
240	0	NS
78	1	NS
20	1	NS
240	0	NS
240	0	Nam
240	0	Nam
240	0	Nam
240	0	Nam
240	0	Nam
240	0	Nam
240	0	Nam
240	0	Nam
240	0	Nam
240	0	Nam

## Sheet: fig2b
effect of NAM on heart NAD at R240 min
	NS	NAM
	625.2	1359.2
	701.2	1246.8
	721.2	1316
	666.4	1109.92
	658	1330.8
mean	674.4	1272.54
SD	37.6234	99.8759

## Sheet: fig3a
Effect of NAM on heart sorbitol content at R30 min
	NS	NAM
	16.27	9.63543
	27.99	3.17887
	16.58	11.5299
	20.62	4.9688
		6.69672
Mean	20.365	7.20195
SD	5.45591	3.39413

## Sheet: fig3b
Effect of NAM on eNAMPT at R240 min
	NS	NAM
	19.2818	1.32727
	11.0636	3.19091
	4.79091	0.99091
	3.76364	2.99091
	5.62727	3
		3.14545
mean	8.90545	2.44091
SD	6.4506	1.00166

## Sheet: fig5
5a. NAD				5b. Lactate			5c ATP				5d. Sorbitol
	con	NAM		con	NAM		con	NAM	NMN		con	NAM
	673.32	873.32		79.8792	128.005		2.54796	6.15757	1.86197		38.7629	10.5086
	739.99	806.65		81.8638	165.712		3.25028	3.93627	4.63859		20.4083	12.8857
	673.32	1073.32		86.3291	133.463		2.13963	3.93627	3.10328		46.3468	15.3357
	539.99	739.99		83.3522	134.455		2.82562	3.8056	2.2703		19.5349	12.1772
mean	656.655	873.32		82.8561	140.409		2.69087	4.45893	2.96853		31.2632	12.7268
SD	83.8866	144.016		2.71749	17.1056		0.4674	1.1341	1.22736		13.4058	2.00448
